# Supplementary material for: Reaction-Diffusion Systems: Self-Balancing Diffusion and the Use of the Extent of Reaction as a Descriptor of Reaction Kinetics
Source: Int J Mol Sci. 2022 Sep 10;23(18):10511. doi: 10.3390/ijms231810511 (PMC9505240; doi:10.3390/ijms231810511)
Supplement: Supplementary file 1 [file ijms-23-10511-s001.zip]

Archive with 1 entries (1 files):
- ijms-1790872-supplementary.pdf
